# Supplementary material for: Abscisic Acid Promotes Petal Senescence in Rose by Regulating RcMYB002
Source: Antioxidants (Basel). 2026 Mar 26;15(4):415. doi: 10.3390/antiox15040415 (PMC13113399; doi:10.3390/antiox15040415)
Supplement: Supplementary file 1 [file antioxidants-15-00415-s001.zip]

Archive with 1 entries (1 files):
- antioxidants-4195614-supplementary.pdf
